# Supplementary material for: Effects of Agricultural Fungicide Use on Aspergillus fumigatus Abundance, Antifungal Susceptibility, and Population Structure
Source: mBio. 2020 Nov 24;11(6):e02213-20. doi: 10.1128/mBio.02213-20 (PMC7701986; doi:10.1128/mBio.02213-20)
Supplement: DATA SET S1 [file mBio.02213-20-sd001.xlsx]

## Sheet: Sheet1
Supplemental File 1. Read counts, mapping, and genome coverage statistics for the WGS samples.
sample	total_sequences	total_bases	qc_sequences	depth_coverage	mapped_reads	perc_mapped_reads	duplicates	perc_duplicates	genome_coverage	perc_genome_coverage
349-E-1-33L-1	3886836	583025400	3716874	11	3527186	94.9	19721	0.559114	27334482	92.9108
480-E-1-21-2	4018758	602813700	3169862	10	3041400	95.95	121318	3.98889	27294175	92.7738
774-B-1-44-s	5326160	798924000	5028376	13	4812506	95.71	93614	1.94522	27408222	93.1614
452-C-1-51s-1	5383506	807525900	4173546	13	3974128	95.22	171354	4.31174	27408903	93.1637
939-E-1-75s-2	5804400	870660000	2540770	91	2038086	80.22	317193	15.5633	27606217	93.8344
113-B-1-71L-1	5942088	891313200	5833410	20	5486430	94.05	15557	0.283554	27967796	95.0634
120-B-1-68s-1	6070828	910624200	5957612	21	5600198	94	19391	0.346256	27606240	93.8345
14-D-2-43L-2	6107702	916155300	6024638	22	5831248	96.79	19404	0.332759	27291557	92.7649
121-B-1-67L-1	6141738	921260700	6030756	22	5654240	93.76	16512	0.292029	27740398	94.2905
4-C-1-24L-2	6294012	944101800	6215066	22	5913988	95.16	15599	0.263764	27842586	94.6378
1-D-2-2s-3	6338716	950807400	6235274	21	5977614	95.87	23107	0.386559	27536121	93.5962
43-C-1-69L-1	6591866	988779900	6505130	23	6279764	96.54	26777	0.426401	27586836	93.7685
355-E-1-35-1	6759908	1013986200	6673176	23	6236578	93.46	11099	0.177966	27442616	93.2783
766-E-1-65L-2	6910050	1036507500	6880340	12	6541866	95.08	37366	0.571183	27872148	94.7383
746-B-1-45-2	7024678	1053701700	6757566	22	6330426	93.68	57412	0.906922	27694925	94.1359
15-D-2-39L-1	7109252	1066387800	7014996	26	6773714	96.56	23995	0.354237	27551539	93.6486
975-B-1-27-5	7211314	1081697100	6962848	17	6710596	96.38	105317	1.56941	27716145	94.2081
29-D-2-35s-1	7384442	1107666300	7269360	24	6920284	95.2	26491	0.382802	27376115	93.0523
332-C-1-31L-1	7446074	1116911100	7353056	26	7033106	95.65	13285	0.188892	27647146	93.9735
875-E-1-65L-4	7527988	1129198200	3833502	10	3570206	93.13	421013	11.7924	27799998	94.4931
969-B-1-26-5	7727230	1159084500	4572004	12	4290390	93.84	403633	9.40784	27403453	93.1452
383-C-1-27s-1	8058770	1208815500	7895952	27	7527566	95.33	28024	0.372285	27726166	94.2421
118-B-1-63s-1	8127568	1219135200	7979884	29	7520972	94.25	22945	0.30508	27551715	93.6492
105-D-2-38L-1	8159324	1223898600	7775198	23	7363008	94.7	63513	0.862596	27576181	93.7323
336-E-1-49-1	8198254	1229738100	7902852	23	7654904	96.86	38490	0.502815	27833500	94.607
616-D-2-23L-5	8265420	1239813000	8118760	27	7795324	96.02	26698	0.342487	28443553	96.6805
94-D-2-28L-1	8758814	1313822100	8352606	25	7892860	94.5	64668	0.819323	27545241	93.6272
325-C-1-6s-3	8990524	1348578600	8856900	29	8558832	96.63	20718	0.242066	27291754	92.7655
334-E-1-48-2	9021822	1353273300	8906824	32	8580218	96.33	16751	0.195228	27463810	93.3504
115-B-1-70s-1	9394192	1409128800	9198738	31	8811924	95.79	35893	0.407323	27513456	93.5191
470-E-1-14-1	10122528	1518379200	9965668	35	9285728	93.18	23617	0.254337	27501673	93.4791
302-B-1-32-1	10125966	1518894900	9711020	29	9426210	97.07	58722	0.622965	27608641	93.8427
375-C-1-6s-2	10279388	1541908200	10009314	30	9590098	95.81	38072	0.396993	28179471	95.7829
119-B-1-66s-1	10397974	1559696100	10209294	38	9828382	96.27	32182	0.327439	27652201	93.9907
111-C-1-76s-1	10535982	1580397300	10344530	37	9771230	94.46	32397	0.331555	27872726	94.7403
83-D-2-47L-1	10563612	1584541800	10332282	33	9824804	95.09	44968	0.457699	27873194	94.7419
327-C-1-28L-2	12056030	1808404500	11734944	35	11308598	96.37	47436	0.419468	27581123	93.7491
26-D-2-29s-1	12163406	1824510900	11944778	41	11542844	96.64	47230	0.409171	27410267	93.1684
68-C-1-93L-3	12685120	1902768000	12336390	37	11701250	94.85	70316	0.600927	28094515	95.4942
305-B-1-48-5	12867008	1930051200	12579520	38	12138996	96.5	46034	0.379224	27788589	94.4543
122-B-1-75L-1	13227516	1984127400	12999818	48	12382840	95.25	45605	0.368292	27853618	94.6753
3-D-2-2s-2	13431506	2014725900	13204008	46	12767516	96.69	56974	0.446242	27562935	93.6873
84-D-2-49L-5	13487468	2023120200	12971866	39	12440792	95.91	94472	0.759373	27510340	93.5085
47-C-1-72L-1	13721730	2058259500	13520680	45	13029702	96.37	49556	0.380331	28362995	96.4067
424-D-2-22s-1	13913986	2087097900	11763036	38	11266972	95.78	319564	2.83629	27715309	94.2052
106-C-1-72s-2	14156302	2123445300	13733272	43	13293300	96.8	80705	0.60711	28079462	95.443
114-B-1-69L-1	14468116	2170217400	13908244	43	13376254	96.18	101579	0.759398	27854981	94.68
100-C-1-80s-1	14489870	2173480500	13976736	43	13237774	94.71	94904	0.716918	27820146	94.5616
477-E-1-25-10	16340858	2451128700	13945574	45	13438410	96.36	400705	2.98179	27666234	94.0384
22-C-1-60L-1	16438096	2465714400	16042724	12	15463560	96.39	89742	0.580345	27649641	93.982
386-C-1-33L-1	18635204	2795280600	15794462	52	15246998	96.53	428343	2.80936	27430054	93.2356
429-D-2-25L-2	19564562	2934684300	18660496	60	17787868	95.32	178418	1.00303	27845957	94.6493
473-E-1-7-1	20331124	3049668600	16877170	54	16091388	95.34	514483	3.19726	27876792	94.7541
711-B-1-43-1	20722618	3108392700	10634290	35	9913650	93.22	836271	8.43555	28086256	95.4661
423-D-2-25L-3	22385020	3357753000	20117208	66	19421028	96.54	371163	1.91114	27420304	93.2025
451-D-2-24s-1	23227474	3484121100	21057950	70	20304830	96.42	363414	1.78979	27558975	93.6738
10-C-1-40s-1	23259206	3488880900	22733436	77	21858936	96.15	146236	0.668999	27791859	94.4654
453-E-1-56s-1	23388436	3508265400	21257504	70	20429646	96.11	366573	1.79432	27651804	93.9894
442-D-2-17L-1	26531024	3979653600	24227822	77	23090336	95.31	396872	1.71878	27905210	94.8507
717-E-1-74s-1	29173034	4375955100	22235900	78	21018502	94.53	764243	3.63605	28084635	95.4606
704-E-1-70L-4	29529914	4429487100	14809418	51	13819676	93.32	1177527	8.52066	27756486	94.3452
716-E-1-70L-5	30499448	4574917200	16627090	57	15646588	94.1	1201140	7.67669	27931249	94.9392
701-E-1-75s-1	38001112	5700166800	22113828	79	20959340	94.78	1487532	7.09723	27948832	94.999
743-B-1-45-5	42561994	6384299100	28353418	27	26275482	92.67	1419331	5.40173	27711864	94.1935
